# Supplementary material for: Physiologically-based modelling in mice suggests an aggravated loss of clearance capacity after toxic liver damage
Source: Sci Rep. 2017 Jul 24;7:6224. doi: 10.1038/s41598-017-04574-z (PMC5524914; doi:10.1038/s41598-017-04574-z)
Supplement: Supplementary file 2 — Supplementary data [file 41598_2017_4574_MOESM2_ESM.xls]

## Sheet: Paraxanthine
			Control					Intoxicated
Drug	Position	Time [min]	M1 [µmol/l]	M2 [µmol/l]	M3 [µmol/l]	Mean [µmol/l]	sd [µmol/l]	M1 [µmol/l]	M2 [µmol/l]	M3 [µmol/l]	Mean [µmol/l]	sd [µmol/l]
Paraxanthine	Heart	2	NA	0.08	0.16	0.12	0.0565685	NA	NA	NA	NA	NA
Paraxanthine	Heart	10	1.02	1.04	0.84	0.966667	0.110151	NA	NA	NA	NA	NA
Paraxanthine	Heart	20	2.84	2.47	2.95	2.75333	0.251462	NA	0.16	0.24	0.2	0.0565685
Paraxanthine	Heart	30	3.93	4.25	4.44	4.20667	0.257747	NA	NA	0.12	0.12	NA
Paraxanthine	Heart	60	7.31	5.21	4.38	5.63333	1.51018	NA	0.24	0.13	0.185	0.0777817
Paraxanthine	Heart	120	8.27	7.74	8.15	8.05333	0.277909	0.21	0.13	0.17	0.17	0.04
Paraxanthine	Hepatic vein	2	0.07	0.12	0.48	0.223333	0.223681	NA	NA	NA	NA	NA
Paraxanthine	Hepatic vein	10	1.7	1.41	1.57	1.56	0.145258	0.1	NA	0.08	0.09	0.0141421
Paraxanthine	Hepatic vein	20	4.36	3.05	3.93	3.78	0.667757	NA	0.13	0.24	0.185	0.0777817
Paraxanthine	Hepatic vein	30	4.21	5.8	5.18	5.06333	0.801395	0.1	NA	0.18	0.14	0.0565685
Paraxanthine	Hepatic vein	60	6.94	7.09	4.61	6.21333	1.39055	0.07	0.17	0.14	0.126667	0.051316
Paraxanthine	Hepatic vein	120	9.56	10.16	8.51	9.41	0.835165	0.3	0.29	0.16	0.25	0.0781025
Paraxanthine	Portal vein	2	NA	NA	0.14	0.14	NA	NA	NA	NA	NA	NA
Paraxanthine	Portal vein	10	1.06	1.9	1.27	1.41	0.43715	NA	NA	0.06	0.06	NA
Paraxanthine	Portal vein	20	2.57	2.31	2.72	2.53333	0.207445	0.1	0.14	0.23	0.156667	0.0665833
Paraxanthine	Portal vein	30	3.69	3.87	4.15	3.90333	0.231805	NA	NA	0.15	0.15	NA
Paraxanthine	Portal vein	60	7.02	5.91	4.21	5.71333	1.41529	0.08	0.06	0.18	0.106667	0.064291
Paraxanthine	Portal vein	120	6.16	6.76	7.28	6.73333	0.560476	0.08	0.13	0.21	0.14	0.0655744

## Sheet: Caffeine
			Control					Intoxicated
Drug	Position	Time [min]	M1 [µmol/l]	M2 [µmol/l]	M3 [µmol/l]	Mean [µmol/l]	sd [µmol/l]	M1 [µmol/l]	M2 [µmol/l]	M3 [µmol/l]	Mean [µmol/l]	sd [µmol/l]
Caffeine	Heart	2	26.41	18.41	18.41	21.0767	4.6188	31.25	35.63	37.04	34.64	3.01929
Caffeine	Heart	10	25.41	18.98	18.48	20.9567	3.86479	30.18	28.83	31.18	30.0633	1.17934
Caffeine	Heart	20	18.26	18.95	27.54	21.5833	5.17015	28.89	24.56	24.16	25.87	2.62303
Caffeine	Heart	30	21.49	18.47	18.39	19.45	1.76714	25.28	23.78	22.43	23.83	1.42566
Caffeine	Heart	60	15.19	13.97	18.58	15.9133	2.3886	25.52	22.63	26.73	24.96	2.10658
Caffeine	Heart	120	6.31	7.75	7.29	7.11667	0.735482	23.91	22.62	17.16	21.23	3.58325
Caffeine	Hepatic vein	2	27.22	19.84	19.27	22.11	4.43456	40.78	42.43	42.82	42.01	1.08291
Caffeine	Hepatic vein	10	26.84	22.49	18.98	22.77	3.93747	27.4	34.82	33.04	31.7533	3.87372
Caffeine	Hepatic vein	20	20.11	19.8	21.06	20.3233	0.656531	33.54	27.2	30.18	30.3067	3.1719
Caffeine	Hepatic vein	30	20.98	21.88	19.81	20.89	1.03793	25.41	27.98	25.33	26.24	1.50742
Caffeine	Hepatic vein	60	15.21	11.98	19.74	15.6433	3.89811	21.78	22.31	24.79	22.96	1.60683
Caffeine	Hepatic vein	120	5.79	8.05	6.23	6.69	1.19817	24.3	24.27	19.03	22.5333	3.03401
Caffeine	Portal vein	2	22.97	17.43	16.42	18.94	3.52643	34.73	36.69	36.84	36.0867	1.1773
Caffeine	Portal vein	10	25.62	25.26	17.96	22.9467	4.32233	28.43	30.93	28.2	29.1867	1.51414
Caffeine	Portal vein	20	18.1	16.73	24.85	19.8933	4.34691	30.49	24.17	28.7	27.7867	3.25749
Caffeine	Portal vein	30	21.11	16.25	17.91	18.4233	2.47033	23.9	24.84	22.65	23.7967	1.09865
Caffeine	Portal vein	60	14.07	12.3	16.49	14.2867	2.10339	22.24	24.72	21.87	22.9433	1.54972
Caffeine	Portal vein	120	5.95	7.71	5.81	6.49	1.05887	12.24	22.58	17.42	17.4133	5.17

## Sheet: Midazolam
			Control					Intoxicated
Drug	Position	Time [min]	M1 [µmol/l]	M2 [µmol/l]	M3 [µmol/l]	Mean [µmol/l]	sd [µmol/l]	M1 [µmol/l]	M2 [µmol/l]	M3 [µmol/l]	Mean [µmol/l]	sd [µmol/l]
Midazolam	Heart	2	1.608	1.276	1.015	1.29967	0.297208	3.204	3.242	3.045	3.16367	0.10451
Midazolam	Heart	10	1.099	1.075	1.068	1.08067	0.0162583	2.064	2.054	2.317	2.145	0.14904
Midazolam	Heart	20	0.88	0.887	1.002	0.923	0.0685055	2.48	1.475	1.477	1.81067	0.579661
Midazolam	Heart	30	0.622	0.607	0.752	0.660333	0.0797392	1.627	1.705	1.673	1.66833	0.0392088
Midazolam	Heart	60	0.195	0.19	0.211	0.198667	0.0109697	1.245	1.117	1.262	1.208	0.0792654
Midazolam	Heart	120	0.02	0.072	0.025	0.039	0.028688	0.389	0.464	0.343	0.398667	0.0610765
Midazolam	Hepatic vein	2	0.381	0.168	0.554	0.367667	0.193345	1.272	1.144	1.893	1.43633	0.40063
Midazolam	Hepatic vein	10	0.452	0.925	0.876	0.751	0.260098	1.763	2.11	1.766	1.87967	0.19948
Midazolam	Hepatic vein	20	0.57	0.466	0.689	0.575	0.111584	2.344	1.33	1.303	1.659	0.593381
Midazolam	Hepatic vein	30	0.332	0.401	0.482	0.405	0.07508	1.248	1.677	1.652	1.52567	0.240791
Midazolam	Hepatic vein	60	0.184	0.136	0.096	0.138667	0.0440606	1.272	0.893	0.898	1.021	0.217387
Midazolam	Hepatic vein	120	0.017	0.066	0.029	0.0373333	0.0255408	0.395	0.48	0.357	0.410667	0.0629788
Midazolam	Portal vein	2	1.268	1.061	0.777	1.03533	0.246504	2.249	2.669	2.66	2.526	0.239931
Midazolam	Portal vein	10	1.131	0.482	1.043	0.885333	0.352057	1.708	2.074	2.041	1.941	0.202457
Midazolam	Portal vein	20	0.72	0.526	1.035	0.760333	0.256886	2.005	1.354	1.196	1.51833	0.428806
Midazolam	Portal vein	30	0.489	0.536	0.687	0.570667	0.103452	1.224	1.508	1.278	1.33667	0.150816
Midazolam	Portal vein	60	0.171	0.172	0.144	0.162333	0.015885	1.093	0.848	1.113	1.018	0.147564
Midazolam	Portal vein	120	0.018	0.051	0.022	0.0303333	0.0180093	0.148	0.414	0.306	0.289333	0.133781

## Sheet: 1-Hydroxymidazolam
			Control					Intoxicated
Drug	Position	Time [min]	M1 [µmol/l]	M2 [µmol/l]	M3 [µmol/l]	Mean [µmol/l]	sd [µmol/l]	M1 [µmol/l]	M2 [µmol/l]	M3 [µmol/l]	Mean [µmol/l]	sd [µmol/l]
1-Hydroxymidazolam	Heart	2	0.104	0.012	0.05	0.0553333	0.0462313	0.178	0.077	0.118	0.124333	0.050797
1-Hydroxymidazolam	Heart	10	1.263	0.756	0.42	0.813	0.424381	0.746	0.919	1.535	1.06667	0.41471
1-Hydroxymidazolam	Heart	20	1.672	1.362	1.944	1.65933	0.291207	2.803	2.67	2.649	2.70733	0.0835125
1-Hydroxymidazolam	Heart	30	2.369	3.129	2.414	2.63733	0.42639	2.824	3.027	3.659	3.17	0.43548
1-Hydroxymidazolam	Heart	60	1.933	1.95	2.622	2.16833	0.392979	4.191	4.964	4.616	4.59033	0.387139
1-Hydroxymidazolam	Heart	120	0.644	1.031	0.683	0.786	0.21307	4.602	4.466	3.695	4.25433	0.489147
1-Hydroxymidazolam	Hepatic vein	2	0.31	0.042	0.164	0.172	0.134179	0.938	0.456	0.602	0.665333	0.247163
1-Hydroxymidazolam	Hepatic vein	10	3.887	0.993	1.32	2.06667	1.58491	2.461	2.188	4.568	3.07233	1.30246
1-Hydroxymidazolam	Hepatic vein	20	3.273	2.343	3.541	3.05233	0.628746	5.898	4.63	4.17	4.89933	0.894931
1-Hydroxymidazolam	Hepatic vein	30	2.906	4.051	3.297	3.418	0.582011	3.741	4.787	5.461	4.663	0.866679
1-Hydroxymidazolam	Hepatic vein	60	2.785	2.222	3.522	2.843	0.651938	5.903	6.104	4.224	5.41033	1.0323
1-Hydroxymidazolam	Hepatic vein	120	0.672	1.296	0.695	0.887667	0.353814	5.767	4.938	3.824	4.843	0.974977
1-Hydroxymidazolam	Portal vein	2	0.258	0.17	0.233	0.220333	0.0453468	1.303	0.844	0.61	0.919	0.352535
1-Hydroxymidazolam	Portal vein	10	1.523	2.598	0.613	1.578	0.993642	1.745	1.583	3.081	2.13633	0.822105
1-Hydroxymidazolam	Portal vein	20	1.853	1.152	1.833	1.61267	0.399074	4.122	3.098	2.862	3.36067	0.66981
1-Hydroxymidazolam	Portal vein	30	1.975	2.713	2.347	2.345	0.369004	3.052	3.983	3.983	3.67267	0.537513
1-Hydroxymidazolam	Portal vein	60	1.798	1.755	2.003	1.852	0.132525	4.325	5.46	5.353	5.046	0.626692
1-Hydroxymidazolam	Portal vein	120	0.461	0.946	0.524	0.643667	0.263716	2.208	4.624	3.385	3.40567	1.20813

## Sheet: Torsemide
			Control					Intoxicated
Drug	Position	Time [min]	M1 [µmol/l]	M2 [µmol/l]	M3 [µmol/l]	Mean [µmol/l]	sd [µmol/l]	M1 [µmol/l]	M2 [µmol/l]	M3 [µmol/l]	Mean [µmol/l]	sd [µmol/l]
Torsemide	Heart	2	51.77	39.63	31.18	40.86	10.35	68.11	68.99	64.07	67.0567	2.62369
Torsemide	Heart	10	39.34	38.19	34.12	37.2167	2.74274	43.5	53.11	49.54	48.7167	4.85762
Torsemide	Heart	20	36.32	34.17	43.51	38	4.89139	52.54	43.56	49.73	48.61	4.59357
Torsemide	Heart	30	32.37	36.16	37.6	35.3767	2.70156	36.26	38.69	41.46	38.8033	2.60185
Torsemide	Heart	60	27.07	23.95	17.73	22.9167	4.75497	34.4	34.97	38.44	35.9367	2.1866
Torsemide	Heart	120	18.24	13.92	15.18	15.78	2.22162	41.88	29.91	23.9	31.8967	9.15315
Torsemide	Hepatic vein	2	58.66	45.57	39.67	47.9667	9.71921	75.83	90.37	77.89	81.3633	7.86771
Torsemide	Hepatic vein	10	44.44	38.28	38.21	40.31	3.57686	45.39	59	63.08	55.8233	9.26296
Torsemide	Hepatic vein	20	39.73	36.63	44.68	40.3467	4.06028	61.72	45.24	51.69	52.8833	8.30455
Torsemide	Hepatic vein	30	31.87	36.96	38.54	35.79	3.48553	35.51	40.79	43.26	39.8533	3.95899
Torsemide	Hepatic vein	60	27.54	24.78	18.53	23.6167	4.61628	35.89	34.64	29.54	33.3567	3.3639
Torsemide	Hepatic vein	120	16.69	14.87	14.66	15.4067	1.11635	45.64	29.39	25.1	33.3767	10.8348
Torsemide	Portal vein	2	52.86	40.62	33.7	42.3933	9.70232	66.98	73.14	64.7	68.2733	4.36611
Torsemide	Portal vein	10	39.39	45.08	34.68	39.7167	5.20769	43.14	48.95	55.18	49.09	6.02122
Torsemide	Portal vein	20	36.93	32	44	37.6433	6.03172	53.79	42.67	49.23	48.5633	5.5899
Torsemide	Portal vein	30	29.92	35	36.21	33.71	3.33753	32.59	35.75	38.61	35.65	3.01125
Torsemide	Portal vein	60	28.3	24.86	16.77	23.31	5.91921	35.49	36.37	36.95	36.27	0.735119
Torsemide	Portal vein	120	14.66	13.97	13.86	14.1633	0.433628	19.64	28.64	21.97	23.4167	4.67115

## Sheet: Hydroxytorsemide
			Control					Intoxicated
Drug	Position	Time [min]	M1 [µmol/l]	M2 [µmol/l]	M3 [µmol/l]	Mean [µmol/l]	sd [µmol/l]	M1 [µmol/l]	M2 [µmol/l]	M3 [µmol/l]	Mean [µmol/l]	sd [µmol/l]
Hydroxytorsemide	Heart	2	0.006	0.004	0.019	0.00966667	0.00814453	0.003	0.003	0.003	0.003	5.31148e-19
Hydroxytorsemide	Heart	10	0.236	0.198	0.121	0.185	0.0585918	0.034	0.037	0.044	0.0383333	0.0051316
Hydroxytorsemide	Heart	20	0.278	0.237	0.224	0.246333	0.0281839	0.04	0.069	0.119	0.076	0.0399625
Hydroxytorsemide	Heart	30	0.34	0.352	0.356	0.349333	0.00832666	0.093	0.054	0.082	0.0763333	0.020108
Hydroxytorsemide	Heart	60	0.406	0.372	0.302	0.36	0.0530283	0.102	0.171	0.105	0.126	0.039
Hydroxytorsemide	Heart	120	0.194	0.205	0.162	0.187	0.0223383	0.084	0.055	0.036	0.0583333	0.024173
Hydroxytorsemide	Hepatic vein	2	0.01	0.006	0.035	0.017	0.0157162	0.008	0.005	0.003	0.00533333	0.00251661
Hydroxytorsemide	Hepatic vein	10	0.258	0.218	0.151	0.209	0.0540648	0.038	0.041	0.059	0.046	0.0113578
Hydroxytorsemide	Hepatic vein	20	0.344	0.355	0.299	0.332667	0.0296704	0.052	0.096	0.113	0.087	0.0314802
Hydroxytorsemide	Hepatic vein	30	0.342	0.477	0.408	0.409	0.0675056	0.099	0.062	0.096	0.0856667	0.0205508
Hydroxytorsemide	Hepatic vein	60	0.454	0.405	0.325	0.394667	0.0651178	0.108	0.168	0.134	0.136667	0.0300888
Hydroxytorsemide	Hepatic vein	120	0.189	0.28	0.155	0.208	0.0646297	0.096	0.052	0.032	0.06	0.0327414
Hydroxytorsemide	Portal vein	2	0.006	0.004	0.017	0.009	0.007	0.005	0.003	0.003	0.00366667	0.0011547
Hydroxytorsemide	Portal vein	10	0.191	0.27	0.102	0.187667	0.0840496	0.028	0.031	0.043	0.034	0.00793725
Hydroxytorsemide	Portal vein	20	0.239	0.221	0.244	0.234667	0.0120968	0.04	0.07	0.092	0.0673333	0.0261024
Hydroxytorsemide	Portal vein	30	0.347	0.389	0.365	0.367	0.0210713	0.091	0.051	0.075	0.0723333	0.0201329
Hydroxytorsemide	Portal vein	60	0.409	0.343	0.344	0.365333	0.0378197	0.082	0.165	0.11	0.119	0.0422256
Hydroxytorsemide	Portal vein	120	0.18	0.246	0.175	0.200333	0.0396274	0.044	0.054	0.03	0.0426667	0.0120554

## Sheet: Codeine
			Control					Intoxicated
Drug	Position	Time [min]	M1 [µmol/l]	M2 [µmol/l]	M3 [µmol/l]	Mean [µmol/l]	sd [µmol/l]	M1 [µmol/l]	M2 [µmol/l]	M3 [µmol/l]	Mean [µmol/l]	sd [µmol/l]
Codeine	Heart	2	3.23	2.1	1.7	2.34333	0.793494	2.32	3.1	2.64	2.68667	0.392088
Codeine	Heart	10	2.02	2.03	2.03	2.02667	0.0057735	1.86	2.4	1.87	2.04333	0.308923
Codeine	Heart	20	1.7	1.79	1.6	1.69667	0.0950438	1.39	1.64	2.11	1.71333	0.365559
Codeine	Heart	30	1.2	1.17	1.61	1.32667	0.245832	1.77	1.47	1.57	1.60333	0.152753
Codeine	Heart	60	0.89	0.64	0.67	0.733333	0.136504	1.07	1.37	1.45	1.29667	0.200333
Codeine	Heart	120	0.17	0.31	0.16	0.213333	0.083865	0.4	0.47	0.4	0.423333	0.0404145
Codeine	Hepatic vein	2	3.18	1.89	1.25	2.10667	0.983073	2.63	2.8	2.92	2.78333	0.145717
Codeine	Hepatic vein	10	1.17	1.34	1.92	1.47667	0.393234	1.66	2.36	1.75	1.92333	0.380832
Codeine	Hepatic vein	20	1.34	1.65	1.36	1.45	0.173494	1.21	1.35	1.8	1.45333	0.308275
Codeine	Hepatic vein	30	0.99	0.95	1.22	1.05333	0.145717	2.53	1.15	1.34	1.67333	0.747953
Codeine	Hepatic vein	60	0.78	0.82	0.43	0.676667	0.214554	0.96	1.75	2.78	1.83	0.912634
Codeine	Hepatic vein	120	0.21	0.31	0.16	0.226667	0.0763763	0.33	0.41	0.39	0.376667	0.0416333
Codeine	Portal vein	2	2.74	2.21	1.43	2.12667	0.658964	2.18	2.88	2.42	2.49333	0.355715
Codeine	Portal vein	10	1.13	1.85	1.87	1.61667	0.421584	1.61	2.4	1.69	1.9	0.434856
Codeine	Portal vein	20	1.44	1.8	1.49	1.57667	0.195021	1.28	1.38	1.91	1.52333	0.338575
Codeine	Portal vein	30	1.09	1.09	1.32	1.16667	0.132791	1.76	1.31	1.55	1.54	0.225167
Codeine	Portal vein	60	0.79	0.7	0.64	0.71	0.0754983	1.02	1.59	1.58	1.39667	0.326241
Codeine	Portal vein	120	0.17	0.32	0.18	0.223333	0.083865	0.38	0.46	0.39	0.41	0.043589

## Sheet: Talinolol
			Control					Intoxicated
Drug	Position	Time [min]	M1 [µmol/l]	M2 [µmol/l]	M3 [µmol/l]	Mean [µmol/l]	sd [µmol/l]	M1 [µmol/l]	M2 [µmol/l]	M3 [µmol/l]	Mean [µmol/l]	sd [µmol/l]
Talinolol	Heart	2	0.739	0.624	0.523	0.628667	0.108076	1.428	2.364	2.078	1.95667	0.479651
Talinolol	Heart	10	0.254	0.21	0.324	0.262667	0.057492	1.155	0.806	0.77	0.910333	0.212651
Talinolol	Heart	20	0.176	0.202	0.194	0.190667	0.0133167	1.001	0.557	0.402	0.653333	0.310902
Talinolol	Heart	30	0.146	0.167	0.182	0.165	0.0180831	0.629	0.74	0.577	0.648667	0.0832606
Talinolol	Heart	60	0.161	0.118	0.108	0.129	0.0281603	0.804	0.674	0.685	0.721	0.0720902
Talinolol	Heart	120	0.038	0.078	0.04	0.052	0.0225389	0.302	0.438	0.23	0.323333	0.105628
Talinolol	Hepatic vein	2	0.883	1.103	0.841	0.942333	0.140717	1.772	3.161	2.814	2.58233	0.722899
Talinolol	Hepatic vein	10	0.162	0.178	0.359	0.233	0.109412	1.208	0.839	0.76	0.935667	0.239132
Talinolol	Hepatic vein	20	0.148	0.157	0.177	0.160667	0.0148436	1.084	0.58	0.279	0.647667	0.406744
Talinolol	Hepatic vein	30	0.124	0.118	0.124	0.122	0.0034641	0.787	0.672	0.554	0.671	0.116503
Talinolol	Hepatic vein	60	0.13	0.064	0.086	0.0933333	0.0336056	0.753	0.734	0.914	0.800333	0.0988956
Talinolol	Hepatic vein	120	0.022	0.04	0.022	0.028	0.0103923	0.259	0.375	0.212	0.282	0.0838987
Talinolol	Portal vein	2	0.744	0.81	0.6	0.718	0.107387	1.469	2.282	2.19	1.98033	0.44521
Talinolol	Portal vein	10	0.202	0.164	0.338	0.234667	0.0914841	1.095	0.779	0.716	0.863333	0.203087
Talinolol	Portal vein	20	0.17	0.166	0.186	0.174	0.010583	1.072	0.538	0.304	0.638	0.393645
Talinolol	Portal vein	30	0.133	0.124	0.138	0.131667	0.0070946	0.607	0.656	0.54	0.601	0.0582323
Talinolol	Portal vein	60	0.094	0.1	0.08	0.0913333	0.0102632	0.721	0.626	0.686	0.677667	0.0480451
Talinolol	Portal vein	120	0.033	0.058	0.036	0.0423333	0.0136504	0.117	0.384	0.212	0.237667	0.135338

## Sheet: Pravastatin
			Control					Intoxicated
Drug	Position	Time [min]	M1 [µmol/l]	M2 [µmol/l]	M3 [µmol/l]	Mean [µmol/l]	sd [µmol/l]	M1 [µmol/l]	M2 [µmol/l]	M3 [µmol/l]	Mean [µmol/l]	sd [µmol/l]
Pravastatin	Heart	2	55.4	62.38	44.4	54.06	9.06459	109.16	128.1	112.29	116.517	10.1528
Pravastatin	Heart	10	13.22	12.59	17.56	14.4567	2.70596	23.98	25.95	20.25	23.3933	2.89493
Pravastatin	Heart	20	5.24	4.73	6.74	5.57	1.04484	15.52	4.59	9.21	9.77333	5.48673
Pravastatin	Heart	30	2.51	1.51	2.31	2.11	0.52915	5.29	3.69	12.13	7.03667	4.48292
Pravastatin	Heart	60	2.48	0.51	0.4	1.13	1.17043	2.68	3.29	4.95	3.64	1.17478
Pravastatin	Heart	120	NA	0.23	0.29	0.26	0.0424264	1.02	1	0.94	0.986667	0.0416333
Pravastatin	Hepatic vein	2	10.44	7.21	13.68	10.4433	3.235	91.26	97.61	98.5	95.79	3.94825
Pravastatin	Hepatic vein	10	2.13	16.2	1.56	6.63	8.29276	13.65	17.71	9.51	13.6233	4.10007
Pravastatin	Hepatic vein	20	0.84	1.98	1.04	1.28667	0.608714	10.17	2.58	6.25	6.33333	3.79569
Pravastatin	Hepatic vein	30	0.43	0.24	0.31	0.326667	0.0960902	9.47	2.03	10.62	7.37333	4.66305
Pravastatin	Hepatic vein	60	0.51	0.18	0.12	0.27	0.21	1.86	6.38	21.52	9.92	10.297
Pravastatin	Portal vein	2	59.13	60.73	40.13	53.33	11.4595	106.66	124.89	111	114.183	9.52278
Pravastatin	Portal vein	10	12.28	2.22	17.99	10.83	7.98437	21.89	23.68	20.77	22.1133	1.4678
Pravastatin	Portal vein	20	7.98	11.32	5.34	8.21333	2.99682	15.09	5.03	7.69	9.27	5.21279
Pravastatin	Portal vein	30	4.58	9.34	4.09	6.00333	2.90001	7.13	6.37	11.47	8.32333	2.75146
Pravastatin	Portal vein	60	17.38	8.85	5.42	10.55	6.15856	3.24	5.98	6.22	5.14667	1.65558
Pravastatin	Portal vein	120	2.66	4.01	2.3	2.99	0.901499	1.14	1.73	1.5	1.45667	0.297377
